# Supplementary material for: The Pesticide Chlordecone Promotes Parkinsonism-like Neurodegeneration with Tau Lesions in Midbrain Cultures and C. elegans Worms
Source: Cells. 2023 May 7;12(9):1336. doi: 10.3390/cells12091336 (PMC10177284; doi:10.3390/cells12091336)
Supplement: Supplementary file 1 [file cells-12-01336-s001.zip]

Archive with 1 entries (1 files):
- cells-2301752-supplementary.pdf
